# Supplementary material for: Adoptability of digital payments for community health workers in peri-urban Uganda: A case study of Wakiso district
Source: PLoS One. 2024 Aug 15;19(8):e0308322. doi: 10.1371/journal.pone.0308322 (PMC11326584; doi:10.1371/journal.pone.0308322)
Supplement: S1 Data — (CSV) [file pone.0308322.s001.csv]

1. Name of payment provider	Other (specify)	2. Gender of the respondents	3. Age of the respondent in years	4. Education	5. Previous experience in using digital payment systems	6. Other specify	7. How did you learn how to use digital payment systems	8. How do you receive your digital payments from the employer	9. Other specify	Intention to adopt digital payment methods	I used to imagine being paid using digital payment systems	I can use digital payment systems regularly	Using digital payment systems is good for me	Modern life involves the use of digital payment systems	I would recommend digital payment systems to others	I am okay with the costs incurred in digital transactions	I am willing/okay with being paid through digital systems by my employer in the future	Perceived usefulness of digital payment methods	With digital payment systems, I always receive my money for the health activities	Digital payments enable me to receive payment on time	Overall, digital payments would support me in coping with work challenges/problems	Digital payments increase my performance at work and I get the expected results	Digital payments enable me to conduct tasks such as money transfers, shopping, more easily	Perceived ease of use of digital payment methods	Using digital payments is easier than cash-based payment because it allows me to access my payment faster	I can easily navigate the digital system to access my electronic money	It is easy to learn how to use digital payment systems like Mobile money	Digital payment systems are clear and easily comprehensible to me	Perceived risk with digital payment systems	Digital payments are reliable compared to cash-based payments	I am sure of getting my payment when paid using digital systems	I am afraid of making an irrevocable mistake while using digital payment systems	I am concerned about the privacy of my personal information when using my payments systems	I feel that I am in control of my money when paid digitally	Trust of digital payments	Digital payments service providers like Mobile money operators are credible and safe	Digital payments network providers like MTN, Airtel are widely acknowledged and can be trusted	I trust the digital payment providers (e.g., IDI, UNEPI)	Digital payments systems are reliable in my area of work	3. Age of the respondent in years	6. Other	9. Other	_submission_time	_validation_status	_notes	_status	_index
IDI		Female	40	Secondary	Use of Mobile Money		Help from a family member	Mobile money (Airtel, MTN)			Not sure	Strongly agree	Strongly agree	Strongly agree	Strongly agree	Agree	Agree		Strongly agree	Strongly agree	Strongly agree	Strongly agree	Strongly agree		Strongly agree	Strongly agree	Strongly agree	Strongly agree		Disagree	Strongly agree	Strongly agree	Strongly agree	Strongly agree		Not sure	Strongly agree	Strongly agree	Strongly agree				2022-11-30			submitted_via_web	1
IDI		Female	35	Secondary	Use of Mobile Money		Employer	Mobile money (Airtel, MTN)			Disagree	Strongly agree	Strongly agree	Strongly agree	Strongly agree	Disagree	Strongly agree		Agree	Strongly agree	Strongly agree	Strongly agree	Strongly agree		Strongly agree	Strongly agree	Strongly agree	Strongly agree		Strongly agree	Strongly agree	Strongly agree	Strongly agree	Strongly agree		Agree	Strongly agree	Strongly agree	Strongly agree				2022-11-30			submitted_via_web	2
IDI		Female	37	Secondary	Use of Mobile Money		Colleague	Mobile money (Airtel, MTN)			Strongly agree	Strongly agree	Strongly agree	Strongly agree	Strongly agree	Strongly agree	Strongly agree		Strongly agree	Strongly agree	Strongly agree	Strongly agree	Strongly agree		Strongly agree	Strongly agree	Strongly agree	Strongly agree		Strongly agree	Strongly agree	Disagree	Strongly agree	Strongly agree		Strongly agree	Strongly agree	Strongly agree	Strongly agree				2022-11-30			submitted_via_web	3
UNEPI (MOH)		Female	37	Primary	Use of Mobile Money		Colleague	Mobile money (Airtel, MTN)			Agree	Strongly agree	Strongly agree	Strongly agree	Strongly agree	Strongly disagree	Strongly agree		Strongly agree	Strongly agree	Strongly agree	Strongly agree	Strongly agree		Strongly agree	Strongly agree	Strongly agree	Strongly agree		Strongly agree	Strongly agree	Agree	Strongly agree	Strongly agree		Agree	Strongly agree	Strongly agree	Agree				2022-11-30			submitted_via_web	4
UNEPI (MOH)		Male	26	Secondary	Use of Mobile Money		Self-taught	Mobile money (Airtel, MTN)			Agree	Strongly agree	Agree	Strongly agree	Strongly agree	Agree	Strongly agree		Strongly agree	Strongly agree	Strongly agree	Strongly agree	Strongly agree		Agree	Strongly agree	Strongly agree	Strongly agree		Strongly agree	Strongly agree	Strongly agree	Strongly agree	Strongly agree		Agree	Strongly agree	Strongly agree	Strongly agree				2022-11-30			submitted_via_web	5
IDI		Female	58	Primary	Use of Mobile Money		Help from a family member	Mobile money (Airtel, MTN)			Agree	Strongly agree	Strongly agree	Strongly agree	Strongly agree	Strongly disagree	Agree		Strongly agree	Strongly agree	Strongly disagree	Strongly agree	Strongly agree		Strongly agree	Strongly agree	Strongly agree	Strongly agree		Strongly agree	Strongly agree	Strongly disagree	Strongly agree	Strongly agree		Agree	Agree	Agree	Agree				2022-11-30			submitted_via_web	6
IDI		Female	36	Secondary	Use of Mobile Money		Self-taught	Mobile money (Airtel, MTN)			Strongly agree	Strongly agree	Strongly agree	Strongly agree	Strongly agree	Strongly agree	Strongly agree		Strongly agree	Agree	Strongly agree	Strongly agree	Strongly agree		Strongly agree	Strongly agree	Strongly agree	Strongly agree		Agree	Strongly agree	Strongly agree	Strongly agree	Strongly agree		Agree	Strongly agree	Strongly agree	Strongly agree				2022-11-30			submitted_via_web	7
IDI		Male	33	Secondary	Use of Mobile Money		Help from a family member	Mobile money (Airtel, MTN)			Agree	Agree	Not sure	Agree	Agree	Agree	Agree		Agree	Disagree	Agree	Agree	Strongly agree		Agree	Agree	Strongly agree	Strongly agree		Agree	Agree	Strongly disagree	Strongly agree	Agree		Agree	Agree	Agree	Agree				2022-11-30			submitted_via_web	8
IDI		Male	48	Secondary	Online bank transfer		Employer	Bank transfers			Agree	Disagree	Agree	Strongly agree	Strongly agree	Strongly agree	Strongly agree		Agree	Agree	Agree	Strongly agree	Strongly agree		Strongly agree	Strongly agree	Strongly agree	Strongly agree		Strongly agree	Strongly agree	Agree	Strongly agree	Strongly agree		Disagree	Disagree	Strongly agree	Strongly agree				2022-11-30			submitted_via_web	9
IDI		Female	52	Secondary	Use of Mobile Money		Help from a family member	Mobile money (Airtel, MTN)			Agree	Strongly agree	Strongly agree	Strongly agree	Strongly agree	Disagree	Strongly agree		Agree	Strongly agree	Strongly agree	Strongly agree	Strongly agree		Agree	Disagree	Disagree	Disagree		Strongly agree	Strongly agree	Strongly agree	Strongly agree	Strongly agree		Disagree	Strongly agree	Disagree	Strongly agree				2022-12-01			submitted_via_web	10
IDI		Female	58	Secondary	Use of Mobile Money		Self-taught	Mobile money (Airtel, MTN)			Strongly agree	Agree	Strongly agree	Strongly agree	Strongly agree	Disagree	Strongly agree		Disagree	Disagree	Disagree	Strongly agree	Strongly agree		Disagree	Strongly agree	Strongly agree	Strongly agree		Strongly agree	Disagree	Strongly agree	Disagree	Disagree		Agree	Disagree	Disagree	Strongly agree				2022-12-01			submitted_via_web	11
IDI		Female	55	Secondary	Use of Mobile Money		Self-taught	Mobile money (Airtel, MTN)			Disagree	Agree	Disagree	Strongly agree	Strongly agree	Disagree	Strongly agree		Agree	Strongly disagree	Strongly agree	Disagree	Strongly agree		Strongly agree	Strongly agree	Strongly agree	Strongly agree		Strongly agree	Strongly agree	Strongly agree	Strongly agree	Strongly agree		Disagree	Disagree	Disagree	Strongly agree				2022-12-01			submitted_via_web	12
Other	PSCE	Female	43	Secondary	Use of Mobile Money		Self-taught	Mobile money (Airtel, MTN)			Strongly agree	Strongly agree	Strongly agree	Strongly agree	Strongly agree	Strongly agree	Strongly agree		Agree	Disagree	Strongly agree	Strongly agree	Strongly agree		Strongly agree	Strongly agree	Strongly agree	Strongly agree		Strongly agree	Disagree	Strongly agree	Strongly agree	Strongly agree		Strongly agree	Strongly agree	Disagree	Strongly agree				2022-12-01			submitted_via_web	13
Other	EPIC	Female	26	Secondary	Use of Mobile Money		Self-taught	Mobile money (Airtel, MTN)			Disagree	Strongly agree	Strongly agree	Strongly agree	Strongly agree	Disagree	Disagree		Strongly disagree	Strongly disagree	Strongly disagree	Disagree	Strongly agree		Strongly agree	Strongly agree	Strongly agree	Strongly agree		Disagree	Disagree	Strongly agree	Strongly disagree	Disagree		Disagree	Disagree	Strongly agree	Strongly agree				2022-12-01			submitted_via_web	14
UNEPI (MOH)		Female	43	Secondary	Use of Mobile Money		Self-taught	Mobile money (Airtel, MTN)			Strongly agree	Strongly agree	Strongly agree	Strongly agree	Strongly agree	Disagree	Strongly agree		Strongly agree	Strongly agree	Strongly agree	Strongly agree	Strongly agree		Strongly agree	Strongly agree	Strongly agree	Strongly agree		Agree	Strongly agree	Strongly agree	Strongly disagree	Strongly agree		Strongly agree	Agree	Strongly agree	Strongly agree				2022-12-01			submitted_via_web	15
IDI		Male	46	Secondary	Use of Mobile Money		Help from a family member	Mobile money (Airtel, MTN)			Disagree	Strongly agree	Strongly agree	Strongly agree	Strongly agree	Strongly agree	Strongly agree		Disagree	Strongly disagree	Strongly agree	Strongly agree	Strongly agree		Strongly agree	Strongly agree	Strongly agree	Strongly agree		Strongly agree	Strongly agree	Strongly agree	Strongly disagree	Strongly agree		Strongly agree	Strongly agree	Strongly agree	Strongly agree				2022-12-01			submitted_via_web	16
IDI		Female	36	Primary	Use of Mobile Money		Self-taught	Mobile money (Airtel, MTN)			Agree	Agree	Not sure	Agree	Agree	Agree	Not sure		Disagree	Disagree	Agree	Agree	Agree		Agree	Agree	Agree	Strongly agree		Disagree	Not sure	Agree	Agree	Disagree		Disagree	Disagree	Agree	Agree				2022-12-01			submitted_via_web	17
IDI		Female	40	Secondary	Use of Mobile Money		Colleague	Mobile money (Airtel, MTN)			Agree	Agree	Agree	Strongly agree	Agree	Agree	Agree		Agree	Agree	Agree	Agree	Agree		Strongly agree	Agree	Agree	Agree		Agree	Agree	Agree	Disagree	Strongly agree		Agree	Agree	Agree	Agree				2022-12-01			submitted_via_web	18
IDI		Male	35	Secondary	Use of Mobile Money		Colleague	Mobile money (Airtel, MTN)			Disagree	Agree	Strongly agree	Strongly agree	Agree	Disagree	Agree		Agree	Disagree	Agree	Agree	Agree		Disagree	Agree	Agree	Agree		Disagree	Disagree	Disagree	Disagree	Strongly agree		Agree	Not sure	Agree	Agree				2022-12-01			submitted_via_web	19
UNEPI (MOH)		Female	30	Secondary	Use of Mobile Money		Self-taught	Mobile money (Airtel, MTN)			Strongly agree	Agree	Agree	Agree	Agree	Disagree	Agree		Agree	Disagree	Agree	Agree	Agree		Disagree	Agree	Agree	Agree		Disagree	Agree	Agree	Strongly disagree	Strongly agree		Disagree	Disagree	Disagree	Disagree				2022-12-01			submitted_via_web	20
IDI		Female	34	Bachelor's degree	Use of Mobile Money		Employer	Mobile money (Airtel, MTN)			Agree	Agree	Agree	Strongly agree	Agree	Agree	Agree		Agree	Agree	Agree	Strongly agree	Agree		Strongly agree	Strongly agree	Strongly agree	Strongly agree		Strongly agree	Agree	Agree	Agree	Agree		Agree	Disagree	Disagree	Agree				2022-12-01			submitted_via_web	21
UNEPI (MOH)		Female	46	Secondary	Use of Mobile Money		Help from a family member	Mobile money (Airtel, MTN)			Strongly agree	Strongly agree	Strongly agree	Agree	Agree	Agree	Agree		Agree	Agree	Agree	Agree	Agree		Strongly agree	Strongly agree	Agree	Agree		Agree	Agree	Agree	Agree	Agree		Agree	Agree	Agree	Agree				2022-12-01			submitted_via_web	22
UNEPI (MOH)		Female	59	Secondary	Use of Mobile Money		Colleague	Mobile money (Airtel, MTN)			Disagree	Agree	Agree	Agree	Agree	Disagree	Agree		Disagree	Disagree	Agree	Agree	Agree		Disagree	Agree	Agree	Agree		Agree	Disagree	Strongly disagree	Agree	Agree		Agree	Agree	Disagree	Agree				2022-12-01			submitted_via_web	23
IDI		Female	44	Secondary	Use of Mobile Money		Help from a family member	Mobile money (Airtel, MTN)			Agree	Strongly agree	Agree	Agree	Agree	Agree	Agree		Disagree	Agree	Agree	Agree	Agree		Agree	Agree	Agree	Agree		Agree	Agree	Agree	Strongly disagree	Strongly agree		Agree	Agree	Not sure	Agree				2022-12-01			submitted_via_web	24
IDI		Female	63	Secondary	Use of Mobile Money		Self-taught	Mobile money (Airtel, MTN)			Strongly agree	Strongly agree	Strongly agree	Strongly agree	Strongly agree	Strongly agree	Strongly agree		Strongly agree	Agree	Strongly agree	Strongly agree	Strongly agree		Strongly agree	Strongly agree	Strongly agree	Strongly agree		Strongly agree	Strongly agree	Strongly disagree	Strongly agree	Strongly agree		Agree	Strongly agree	Strongly agree	Strongly agree				2022-12-01			submitted_via_web	25
IDI		Male	34	Secondary	Use of Mobile Money		Employer	Mobile money (Airtel, MTN)			Strongly agree	Strongly agree	Strongly agree	Strongly agree	Strongly agree	Strongly agree	Strongly agree		Strongly agree	Strongly agree	Strongly agree	Strongly agree	Strongly agree		Strongly agree	Strongly agree	Strongly agree	Strongly agree		Strongly agree	Strongly agree	Strongly agree	Strongly agree	Strongly agree		Agree	Strongly agree	Strongly agree	Strongly agree				2022-12-01			submitted_via_web	26
Other	BRAC	Female	66	Primary	Use of Mobile Money		Employer	Mobile money (Airtel, MTN)			Agree	Agree	Strongly agree	Agree	Strongly agree	Strongly agree	Strongly agree		Strongly agree	Strongly agree	Strongly agree	Strongly agree	Strongly agree		Strongly agree	Strongly agree	Strongly agree	Agree		Agree	Strongly agree	Agree	Not sure	Strongly agree		Not sure	Not sure	Strongly agree	Agree				2022-12-01			submitted_via_web	27
Other	ICCM	Female	36	Secondary	Use of Mobile Money		Colleague	Mobile money (Airtel, MTN)			Strongly agree	Strongly agree	Strongly agree	Strongly agree	Strongly agree	Strongly agree	Strongly agree		Strongly agree	Strongly agree	Strongly agree	Strongly agree	Strongly agree		Strongly agree	Strongly agree	Strongly agree	Strongly agree		Strongly agree	Strongly agree	Agree	Strongly agree	Strongly agree		Strongly agree	Strongly agree	Strongly agree	Strongly agree				2022-12-01			submitted_via_web	28
Other	PACE	Male	29	Secondary	Use of Mobile Money		Self-taught	Mobile money (Airtel, MTN)			Agree	Strongly agree	Strongly agree	Strongly agree	Strongly agree	Disagree	Strongly agree		Not sure	Agree	Strongly agree	Strongly agree	Strongly agree		Strongly agree	Strongly agree	Strongly agree	Strongly agree		Strongly agree	Strongly disagree	Strongly agree	Strongly agree	Strongly agree		Strongly agree	Strongly agree	Not sure	Strongly agree				2022-12-01			submitted_via_web	29
IDI		Female	42	Secondary	Use of Mobile Money		Self-taught	Mobile money (Airtel, MTN)			Strongly agree	Strongly agree	Strongly agree	Strongly agree	Strongly agree	Not sure	Strongly agree		Strongly agree	Agree	Agree	Strongly agree	Strongly agree		Strongly agree	Strongly agree	Agree	Strongly agree		Strongly agree	Strongly agree	Strongly agree	Strongly agree	Strongly agree		Not sure	Strongly agree	Strongly agree	Strongly agree				2022-12-01			submitted_via_web	30
IDI		Female	47	Secondary	Use of Mobile Money		Self-taught	Mobile money (Airtel, MTN)			Strongly agree	Strongly agree	Strongly agree	Strongly agree	Strongly agree	Strongly agree	Strongly agree		Strongly agree	Strongly agree	Strongly agree	Not sure	Strongly agree		Strongly agree	Strongly agree	Strongly agree	Strongly agree		Strongly agree	Strongly agree	Strongly disagree	Strongly agree	Strongly agree		Agree	Strongly agree	Strongly agree	Strongly agree				2022-12-01			submitted_via_web	31
Other	PACE	Female	38	Secondary	Use of Mobile Money		Self-taught	Mobile money (Airtel, MTN)			Strongly agree	Strongly agree	Strongly agree	Strongly agree	Strongly agree	Strongly agree	Strongly agree		Strongly agree	Strongly agree	Strongly agree	Strongly agree	Strongly agree		Strongly agree	Agree	Strongly agree	Strongly agree		Agree	Strongly agree	Strongly agree	Strongly agree	Strongly agree		Strongly agree	Agree	Strongly agree	Strongly agree				2022-12-01			submitted_via_web	32
IDI		Female	55	Secondary	Use of Mobile Money		Self-taught	Mobile money (Airtel, MTN)			Strongly agree	Strongly agree	Agree	Agree	Strongly agree	Not sure	Agree		Agree	Strongly disagree	Agree	Agree	Strongly agree		Strongly agree	Strongly agree	Strongly agree	Strongly agree		Disagree	Disagree	Disagree	Agree	Agree		Disagree	Not sure	Agree	Agree				2022-12-01			submitted_via_web	33
IDI		Female	59	Primary	Use of Mobile Money		Help from a family member	Mobile money (Airtel, MTN)			Disagree	Strongly agree	Strongly agree	Agree	Agree	Agree	Strongly agree		Agree	Agree	Agree	Agree	Agree		Not sure	Disagree	Agree	Not sure		Disagree	Strongly agree	Agree	Strongly disagree	Strongly agree		Strongly agree	Disagree	Agree	Agree				2022-12-01			submitted_via_web	34
IDI		Female	37	Secondary	Use of Mobile Money		Self-taught	Mobile money (Airtel, MTN)			Strongly agree	Strongly agree	Strongly agree	Strongly agree	Strongly agree	Agree	Not sure		Agree	Not sure	Agree	Agree	Agree		Agree	Agree	Agree	Agree		Agree	Agree	Strongly agree	Strongly disagree	Strongly disagree		Disagree	Agree	Agree	Agree				2022-12-01			submitted_via_web	35
Other	Unicef	Male	45	Secondary	Use of Mobile Money		Self-taught	Mobile money (Airtel, MTN)			Strongly disagree	Strongly agree	Agree	Agree	Agree	Agree	Agree		Agree	Strongly disagree	Agree	Agree	Agree		Agree	Strongly agree	Agree	Agree		Agree	Agree	Disagree	Agree	Not sure		Agree	Agree	Agree	Agree				2022-12-01			submitted_via_web	36
IDI		Female	62	Secondary	Use of Mobile Money		Self-taught	Mobile money (Airtel, MTN)			Strongly agree	Agree	Agree	Agree	Agree	Agree	Agree		Disagree	Disagree	Agree	Agree	Agree		Disagree	Agree	Agree	Agree		Disagree	Strongly agree	Agree	Disagree	Agree		Strongly agree	Agree	Agree	Agree				2022-12-01			submitted_via_web	37
IDI		Female	67	Secondary	Use of Mobile Money		Employer	Mobile money (Airtel, MTN)			Disagree	Agree	Agree	Agree	Agree	Strongly agree	Agree		Agree	Disagree	Agree	Not sure	Agree		Strongly agree	Disagree	Agree	Not sure		Strongly agree	Strongly agree	Disagree	Strongly agree	Agree		Not sure	Agree	Agree	Strongly agree				2022-12-01			submitted_via_web	38
Other	PACE	Female	43	Secondary	Use of Mobile Money		Self-taught	Mobile money (Airtel, MTN)			Strongly agree	Strongly agree	Strongly disagree	Strongly agree	Disagree	Strongly agree	Strongly disagree		Disagree	Strongly disagree	Disagree	Disagree	Agree		Strongly disagree	Strongly agree	Strongly agree	Agree		Disagree	Disagree	Strongly agree	Strongly agree	Strongly agree		Agree	Agree	Strongly agree	Disagree				2022-12-01			submitted_via_web	39
Other	PACE	Female	57	Secondary	Use of Mobile Money		Self-taught	Mobile money (Airtel, MTN)			Strongly disagree	Strongly agree	Strongly agree	Strongly agree	Strongly agree	Strongly disagree	Not sure		Agree	Disagree	Agree	Agree	Agree		Disagree	Agree	Agree	Agree		Disagree	Agree	Agree	Agree	Strongly agree		Not sure	Agree	Agree	Agree				2022-12-01			submitted_via_web	40
IDI		Female	42	Secondary	Use of Mobile Money		Self-taught	Mobile money (Airtel, MTN)			Agree	Agree	Strongly agree	Strongly agree	Agree	Agree	Agree		Agree	Disagree	Agree	Agree	Agree		Agree	Agree	Agree	Agree		Agree	Agree	Strongly agree	Agree	Not sure		Agree	Agree	Agree	Strongly agree				2022-12-01			submitted_via_web	41
UNEPI (MOH)		Female	45	Primary	Use of Mobile Money		Self-taught	Mobile money (Airtel, MTN)			Agree	Agree	Agree	Agree	Strongly agree	Disagree	Strongly agree		Agree	Agree	Not sure	Not sure	Strongly agree		Not sure	Agree	Agree	Agree		Not sure	Agree	Strongly agree	Strongly agree	Strongly agree		Agree	Agree	Strongly agree	Agree				2022-12-02			submitted_via_web	42
Other	PACE	Female	62	Primary	Use of Mobile Money		Help from a family member	Mobile money (Airtel, MTN)			Disagree	Strongly agree	Strongly agree	Strongly agree	Strongly agree	Strongly agree	Strongly agree		Agree	Disagree	Strongly agree	Strongly agree	Strongly agree		Strongly agree	Strongly agree	Strongly agree	Agree		Strongly agree	Strongly agree	Strongly agree	Strongly agree	Strongly agree		Agree	Strongly agree	Strongly agree	Strongly agree				2022-12-02			submitted_via_web	43
Other	PACE	Female	65	Primary	Use of Mobile Money		Help from a family member	Mobile money (Airtel, MTN)			Strongly agree	Strongly agree	Strongly agree	Strongly agree	Strongly agree	Not sure	Strongly agree		Strongly agree	Agree	Agree	Strongly agree	Strongly agree		Strongly agree	Strongly agree	Strongly agree	Agree		Strongly agree	Strongly agree	Strongly agree	Strongly agree	Agree		Agree	Strongly agree	Strongly agree	Strongly agree				2022-12-02			submitted_via_web	44
Other	MakSPH	Male	53	Bachelor's degree	Use of Mobile Money		Self-taught	Mobile money (Airtel, MTN)			Agree	Strongly agree	Strongly agree	Strongly agree	Strongly agree	Agree	Strongly agree		Agree	Strongly agree	Strongly agree	Strongly agree	Strongly agree		Strongly agree	Strongly agree	Strongly agree	Strongly agree		Strongly agree	Strongly agree	Strongly agree	Strongly agree	Strongly agree		Strongly agree	Strongly agree	Strongly agree	Strongly agree				2022-12-02			submitted_via_web	45
Other	PACE, MAKSPH	Male	54	Secondary	Use of Mobile Money		Colleague	Mobile money (Airtel, MTN)			Agree	Strongly agree	Strongly agree	Strongly agree	Strongly agree	Strongly agree	Agree		Strongly agree	Agree	Strongly agree	Strongly agree	Strongly agree		Strongly agree	Strongly agree	Strongly agree	Strongly agree		Strongly agree	Strongly agree	Strongly agree	Strongly agree	Strongly agree		Strongly agree	Strongly agree	Strongly agree	Strongly agree				2022-12-02			submitted_via_web	46
Other	PACE, AMREF	Male	43	Secondary	Use of Mobile Money		Self-taught	Mobile money (Airtel, MTN)			Agree	Strongly agree	Strongly agree	Agree	Strongly agree	Agree	Strongly agree		Strongly agree	Agree	Agree	Strongly agree	Agree		Agree	Strongly agree	Strongly agree	Strongly agree		Strongly agree	Agree	Strongly agree	Strongly agree	Strongly agree		Agree	Strongly agree	Strongly agree	Strongly agree				2022-12-02			submitted_via_web	47
Other	MAKSPH	Female	58	Secondary	Use of Mobile Money		Self-taught	Other	Cash payment		Strongly agree	Strongly agree	Strongly agree	Strongly agree	Strongly agree	Strongly agree	Strongly agree		Strongly agree	Agree	Strongly agree	Strongly agree	Strongly agree		Strongly agree	Strongly agree	Strongly agree	Strongly agree		Strongly agree	Strongly agree	Strongly agree	Strongly agree	Strongly agree		Strongly agree	Strongly agree	Strongly agree	Strongly agree				2022-12-02			submitted_via_web	48
Other	UNICEF	Female	47	Secondary	Use of Mobile Money		Self-taught	Mobile money (Airtel, MTN)			Disagree	Strongly agree	Strongly agree	Strongly agree	Strongly agree	Strongly disagree	Strongly agree		Agree	Strongly agree	Disagree	Agree	Strongly agree		Strongly agree	Strongly agree	Strongly agree	Strongly agree		Strongly agree	Strongly agree	Strongly agree	Strongly agree	Strongly agree		Strongly agree	Strongly agree	Agree	Strongly agree				2022-12-02			submitted_via_web	49
Other	PACE, UNICEF	Female	63	Secondary	Use of Mobile Money		Self-taught	Mobile money (Airtel, MTN)			Disagree	Strongly agree	Agree	Strongly agree	Strongly agree	Strongly disagree	Strongly agree		Strongly agree	Agree	Strongly agree	Strongly agree	Strongly agree		Strongly agree	Strongly agree	Strongly agree	Strongly agree		Agree	Strongly agree	Strongly agree	Strongly agree	Strongly agree		Agree	Agree	Strongly agree	Strongly agree				2022-12-02			submitted_via_web	50
Other	ICC	Female	53	Primary	Use of Mobile Money		Help from a family member	Mobile money (Airtel, MTN)			Strongly agree	Strongly agree	Strongly agree	Strongly agree	Strongly agree	Strongly agree	Strongly agree		Strongly agree	Agree	Strongly agree	Strongly agree	Strongly agree		Strongly agree	Strongly agree	Strongly agree	Agree		Strongly agree	Strongly agree	Strongly agree	Strongly agree	Strongly agree		Strongly agree	Agree	Strongly agree	Strongly agree				2022-12-02			submitted_via_web	51
Other	ICCM	Female	42	Secondary	Use of Mobile Money		Self-taught	Mobile money (Airtel, MTN)			Strongly agree	Strongly agree	Strongly agree	Strongly agree	Strongly agree	Strongly agree	Strongly agree		Strongly agree	Agree	Strongly agree	Strongly agree	Strongly agree		Agree	Strongly agree	Strongly agree	Strongly agree		Agree	Strongly agree	Strongly agree	Strongly agree	Strongly agree		Strongly agree	Strongly agree	Not sure	Strongly agree				2022-12-02			submitted_via_web	52
Other	Red Cross	Female	63	Primary	Use of Mobile Money		Help from a family member	Other	Cash payments		Disagree	Agree	Strongly agree	Agree	Agree	Disagree	Strongly agree		Strongly agree	Not sure	Not sure	Agree	Agree		Strongly agree	Agree	Disagree	Disagree		Agree	Strongly agree	Strongly agree	Not sure	Agree		Agree	Strongly agree	Strongly agree	Not sure				2022-12-02			submitted_via_web	53
Other	PACE	Male	56	Secondary	Use of Mobile Money		Employer	Mobile money (Airtel, MTN)			Strongly disagree	Strongly agree	Strongly agree	Strongly agree	Agree	Strongly agree	Strongly agree		Strongly disagree	Strongly disagree	Disagree	Strongly agree	Strongly agree		Disagree	Strongly agree	Agree	Agree		Strongly agree	Disagree	Strongly agree	Disagree	Strongly agree		Agree	Agree	Disagree	Strongly agree				2022-12-02			submitted_via_web	54
IDI		Female	34	Secondary	Use of Mobile Money		Help from a family member	Mobile money (Airtel, MTN)			Strongly disagree	Strongly agree	Strongly disagree	Strongly agree	Strongly agree	Strongly agree	Strongly agree		Strongly agree	Strongly disagree	Strongly agree	Strongly agree	Strongly agree		Strongly disagree	Strongly agree	Strongly agree	Strongly agree		Strongly agree	Strongly agree	Strongly agree	Strongly disagree	Strongly agree		Strongly agree	Not sure	Strongly agree	Agree				2022-12-02			submitted_via_web	55
Other	PACE	Female	44	Primary	Use of Mobile Money		Self-taught	Mobile money (Airtel, MTN)			Strongly agree	Strongly disagree	Strongly agree	Strongly agree	Strongly agree	Strongly agree	Strongly agree		Strongly disagree	Strongly disagree	Strongly agree	Strongly agree	Strongly agree		Strongly agree	Strongly agree	Strongly agree	Strongly agree		Strongly agree	Strongly disagree	Strongly agree	Strongly disagree	Strongly agree		Strongly agree	Disagree	Agree	Strongly agree				2022-12-02			submitted_via_web	56
Other	USAID	Female	37	Secondary	Use of Mobile Money		Self-taught	Mobile money (Airtel, MTN)			Strongly agree	Strongly agree	Strongly agree	Strongly agree	Strongly agree	Strongly agree	Strongly agree		Strongly agree	Strongly disagree	Strongly agree	Strongly agree	Strongly agree		Strongly agree	Strongly agree	Strongly agree	Strongly agree		Strongly agree	Strongly agree	Strongly agree	Strongly disagree	Strongly agree		Strongly agree	Strongly agree	Strongly agree	Strongly agree				2022-12-02			submitted_via_web	57
Other	UNICEF	Female	48	Secondary	Use of Mobile Money		Self-taught	Mobile money (Airtel, MTN)			Agree	Agree	Strongly agree	Strongly agree	Strongly agree	Disagree	Strongly agree		Strongly agree	Strongly agree	Strongly agree	Strongly agree	Strongly agree		Strongly agree	Strongly agree	Strongly agree	Strongly agree		Strongly agree	Strongly agree	Strongly agree	Disagree	Strongly agree		Strongly agree	Disagree	Strongly agree	Strongly agree				2022-12-02			submitted_via_web	58
UNEPI (MOH)		Female	36	Secondary	Use of Mobile Money		Help from a family member	Mobile money (Airtel, MTN)			Strongly agree	Strongly agree	Agree	Strongly agree	Strongly agree	Disagree	Strongly agree		Strongly disagree	Strongly disagree	Strongly disagree	Strongly disagree	Strongly agree		Strongly disagree	Strongly agree	Strongly agree	Strongly agree		Strongly disagree	Disagree	Strongly agree	Disagree	Strongly agree		Strongly agree	Strongly agree	Strongly agree	Strongly agree				2022-12-02			submitted_via_web	59
UNEPI (MOH)		Female	54	Secondary	Use of Mobile Money		Help from a family member	Mobile money (Airtel, MTN)			Strongly disagree	Strongly disagree	Strongly disagree	Strongly agree	Strongly disagree	Strongly disagree	Strongly disagree		Strongly disagree	Strongly disagree	Disagree	Not sure	Strongly disagree		Strongly disagree	Strongly disagree	Strongly disagree	Strongly disagree		Strongly disagree	Strongly disagree	Strongly agree	Strongly agree	Strongly disagree		Strongly agree	Strongly agree	Strongly agree	Strongly agree				2022-12-02			submitted_via_web	60
Other	Living Good	Female	60	Secondary	Use of Mobile Money		Employer	Mobile money (Airtel, MTN)			Strongly disagree	Strongly agree	Strongly agree	Strongly agree	Strongly agree	Strongly agree	Strongly agree		Strongly agree	Strongly agree	Strongly agree	Strongly agree	Strongly agree		Strongly agree	Strongly agree	Strongly agree	Strongly agree		Agree	Strongly agree	Strongly agree	Strongly agree	Strongly agree		Strongly agree	Strongly agree	Strongly agree	Strongly agree				2022-12-02			submitted_via_web	61
Other	Living Goods	Female	61	Secondary	Use of Mobile Money		Self-taught	Mobile money (Airtel, MTN)			Strongly disagree	Strongly agree	Strongly agree	Strongly agree	Strongly agree	Strongly agree	Strongly agree		Strongly agree	Strongly agree	Strongly agree	Strongly agree	Strongly agree		Strongly agree	Strongly agree	Strongly agree	Strongly agree		Strongly agree	Strongly agree	Agree	Strongly agree	Strongly agree		Strongly agree	Agree	Strongly agree	Strongly agree				2022-12-02			submitted_via_web	62
Other	Living Goods	Female	59	Secondary	Use of Mobile Money		Employer	Mobile money (Airtel, MTN)			Strongly disagree	Strongly agree	Strongly agree	Strongly agree	Strongly agree	Agree	Strongly agree		Strongly agree	Agree	Strongly agree	Strongly agree	Strongly agree		Strongly agree	Strongly agree	Strongly agree	Strongly agree		Strongly agree	Strongly agree	Strongly agree	Strongly agree	Strongly agree		Disagree	Agree	Strongly agree	Strongly agree				2022-12-02			submitted_via_web	63
Other	AMREF	Female	47	Secondary	Use of Mobile Money		Self-taught	Mobile money (Airtel, MTN)			Strongly disagree	Strongly agree	Strongly agree	Strongly agree	Strongly agree	Strongly disagree	Strongly agree		Strongly disagree	Strongly disagree	Strongly agree	Strongly agree	Strongly agree		Strongly disagree	Strongly agree	Strongly agree	Strongly agree		Strongly agree	Strongly disagree	Strongly agree	Strongly disagree	Strongly agree		Strongly agree	Not sure	Agree	Strongly agree				2022-12-02			submitted_via_web	64
Other	PACE	Female	45	Secondary	Use of Mobile Money		Self-taught	Mobile money (Airtel, MTN)			Agree	Strongly agree	Strongly agree	Strongly agree	Strongly agree	Strongly agree	Strongly agree		Strongly disagree	Disagree	Strongly agree	Strongly agree	Strongly agree		Strongly disagree	Strongly agree	Strongly agree	Strongly agree		Strongly agree	Disagree	Strongly agree	Strongly disagree	Strongly agree		Agree	Disagree	Strongly agree	Disagree				2022-12-02			submitted_via_web	65
IDI		Female	47	Bachelor's degree	Use of Mobile Money		Self-taught	Mobile money (Airtel, MTN)			Strongly disagree	Strongly agree	Strongly agree	Strongly agree	Strongly agree	Strongly agree	Strongly agree		Strongly agree	Disagree	Strongly agree	Strongly agree	Strongly agree		Strongly agree	Strongly agree	Strongly agree	Strongly agree		Strongly agree	Strongly agree	Strongly agree	Strongly disagree	Strongly agree		Disagree	Strongly agree	Strongly agree	Strongly agree				2022-12-02			submitted_via_web	66
Other	PACE	Female	35	Bachelor's degree	Use of Mobile Money		Self-taught	Mobile money (Airtel, MTN)			Strongly disagree	Strongly agree	Strongly agree	Strongly agree	Strongly agree	Strongly agree	Strongly agree		Strongly disagree	Disagree	Strongly agree	Strongly agree	Strongly agree		Strongly agree	Strongly agree	Strongly agree	Strongly agree		Strongly agree	Disagree	Strongly agree	Strongly disagree	Strongly agree		Strongly agree	Strongly agree	Strongly agree	Strongly agree				2022-12-02			submitted_via_web	67
Other	PACE	Female	40	Primary	Use of Mobile Money		Self-taught	Mobile money (Airtel, MTN)			Strongly disagree	Strongly agree	Agree	Strongly agree	Strongly agree	Strongly disagree	Strongly agree		Strongly disagree	Strongly disagree	Strongly agree	Strongly agree	Strongly agree		Strongly agree	Strongly agree	Strongly agree	Strongly agree		Strongly agree	Strongly agree	Strongly agree	Strongly disagree	Strongly agree		Strongly agree	Strongly agree	Strongly agree	Strongly agree				2022-12-02			submitted_via_web	68
IDI		Female	50	Secondary	Use of Mobile Money		Self-taught	Mobile money (Airtel, MTN)			Strongly disagree	Agree	Disagree	Strongly agree	Strongly disagree	Strongly disagree	Strongly disagree		Strongly disagree	Strongly disagree	Strongly agree	Strongly agree	Strongly disagree		Strongly disagree	Strongly disagree	Strongly disagree	Strongly disagree		Strongly disagree	Strongly disagree	Strongly agree	Strongly agree	Strongly disagree		Strongly agree	Strongly agree	Strongly agree	Strongly agree				2022-12-02			submitted_via_web	69
IDI		Female	47	Secondary	Use of Mobile Money		Self-taught	Mobile money (Airtel, MTN)			Strongly disagree	Strongly agree	Agree	Strongly agree	Strongly agree	Strongly disagree	Strongly disagree		Strongly disagree	Strongly disagree	Agree	Strongly agree	Disagree		Strongly disagree	Strongly agree	Strongly agree	Strongly agree		Disagree	Strongly agree	Strongly disagree	Strongly agree	Strongly agree		Agree	Strongly agree	Strongly agree	Strongly agree				2022-12-02			submitted_via_web	70
Other	PACE	Female	25	Secondary	Use of Mobile Money		Self-taught	Mobile money (Airtel, MTN)			Strongly disagree	Strongly agree	Agree	Strongly agree	Strongly agree	Strongly agree	Strongly agree		Strongly agree	Strongly disagree	Strongly agree	Strongly agree	Strongly agree		Agree	Strongly agree	Strongly agree	Strongly agree		Strongly disagree	Strongly agree	Strongly agree	Strongly disagree	Strongly agree		Strongly agree	Strongly agree	Disagree	Strongly agree				2022-12-02			submitted_via_web	71
Other	PACE	Female	41	Secondary	Use of Mobile Money		Self-taught	Mobile money (Airtel, MTN)			Strongly disagree	Strongly agree	Agree	Not sure	Strongly agree	Strongly agree	Strongly agree		Strongly agree	Strongly disagree	Strongly agree	Strongly agree	Strongly agree		Disagree	Strongly agree	Strongly agree	Strongly agree		Disagree	Strongly agree	Strongly agree	Strongly disagree	Strongly agree		Strongly agree	Strongly agree	Disagree	Strongly agree				2022-12-02			submitted_via_web	72
Other	PACE	Male	34	Secondary	Use of Mobile Money		Self-taught	Mobile money (Airtel, MTN)			Strongly disagree	Strongly agree	Strongly agree	Strongly agree	Strongly agree	Strongly disagree	Strongly agree		Strongly agree	Strongly disagree	Strongly agree	Strongly agree	Strongly agree		Strongly agree	Strongly agree	Strongly agree	Strongly agree		Strongly agree	Strongly agree	Strongly agree	Strongly disagree	Strongly agree		Strongly agree	Strongly agree	Strongly agree	Strongly agree				2022-12-02			submitted_via_web	73
UNEPI (MOH)		Female	42	Secondary	Use of Mobile Money		Self-taught	Mobile money (Airtel, MTN)			Strongly agree	Strongly agree	Strongly agree	Strongly agree	Strongly agree	Strongly agree	Strongly agree		Strongly agree	Strongly disagree	Strongly agree	Strongly agree	Strongly agree		Strongly agree	Strongly agree	Strongly agree	Strongly agree		Strongly agree	Strongly agree	Strongly agree	Strongly disagree	Strongly agree		Strongly agree	Strongly agree	Strongly agree	Strongly agree				2022-12-02			submitted_via_web	74
Other	Living Goods	Female	46	Secondary	Use of Mobile Money		Self-taught	Mobile money (Airtel, MTN)			Strongly agree	Strongly agree	Strongly agree	Strongly agree	Strongly agree	Disagree	Strongly agree		Strongly agree	Strongly agree	Strongly agree	Strongly agree	Strongly agree		Strongly agree	Strongly agree	Strongly agree	Strongly agree		Strongly agree	Strongly agree	Strongly disagree	Strongly disagree	Strongly agree		Agree	Strongly agree	Strongly agree	Strongly agree				2022-12-02			submitted_via_web	75
Other	PACE	Female	37	Secondary	Use of Mobile Money		Self-taught	Mobile money (Airtel, MTN)			Strongly disagree	Strongly agree	Strongly agree	Strongly agree	Strongly agree	Strongly agree	Strongly agree		Strongly disagree	Strongly disagree	Strongly agree	Strongly agree	Agree		Strongly agree	Strongly agree	Strongly agree	Strongly agree		Strongly agree	Strongly disagree	Agree	Strongly disagree	Strongly agree		Strongly agree	Strongly agree	Disagree	Strongly agree				2022-12-02			submitted_via_web	76
Other	AMREF	Male	41	Secondary	Use of Mobile Money		Self-taught	Mobile money (Airtel, MTN)			Strongly disagree	Strongly agree	Agree	Strongly agree	Strongly agree	Strongly agree	Strongly agree		Strongly agree	Strongly agree	Strongly agree	Agree	Strongly agree		Strongly agree	Strongly agree	Strongly agree	Strongly agree		Strongly agree	Strongly agree	Strongly agree	Strongly agree	Strongly agree		Strongly agree	Strongly agree	Strongly agree	Strongly agree				2022-12-02			submitted_via_web	77
Other	PACE	Female	44	Secondary	Use of Mobile Money		Self-taught	Mobile money (Airtel, MTN)			Strongly disagree	Agree	Strongly agree	Strongly agree	Strongly agree	Agree	Strongly agree		Strongly disagree	Strongly disagree	Strongly agree	Strongly agree	Strongly agree		Strongly agree	Strongly agree	Strongly agree	Strongly agree		Strongly agree	Strongly agree	Strongly agree	Strongly disagree	Strongly agree		Agree	Agree	Strongly agree	Agree				2022-12-02			submitted_via_web	78
Other	PACE	Female	47	Primary	Use of Mobile Money		Self-taught	Mobile money (Airtel, MTN)			Strongly disagree	Strongly agree	Strongly agree	Strongly agree	Strongly agree	Strongly agree	Strongly agree		Strongly agree	Strongly disagree	Strongly agree	Disagree	Strongly agree		Strongly agree	Strongly agree	Strongly agree	Strongly agree		Strongly agree	Strongly agree	Agree	Strongly disagree	Strongly agree		Strongly agree	Strongly agree	Strongly agree	Strongly agree				2022-12-02			submitted_via_web	79
Other	AMREF	Male	55	Secondary	Use of Mobile Money		Self-taught	Mobile money (Airtel, MTN)			Strongly disagree	Strongly agree	Strongly agree	Strongly agree	Strongly agree	Strongly disagree	Strongly agree		Strongly disagree	Strongly disagree	Strongly agree	Strongly agree	Strongly agree		Strongly agree	Strongly agree	Strongly agree	Strongly agree		Strongly agree	Agree	Strongly disagree	Strongly agree	Strongly agree		Strongly agree	Strongly agree	Strongly agree	Strongly agree				2022-12-02			submitted_via_web	80
Other	PACE	Female	49	Secondary	Use of Mobile Money		Self-taught	Mobile money (Airtel, MTN)			Strongly disagree	Strongly agree	Strongly agree	Strongly agree	Strongly agree	Not sure	Strongly agree		Strongly agree	Not sure	Strongly agree	Strongly agree	Strongly agree		Strongly agree	Strongly agree	Strongly agree	Strongly agree		Strongly agree	Strongly agree	Strongly agree	Strongly agree	Strongly agree		Strongly agree	Strongly agree	Strongly agree	Strongly agree				2022-12-02			submitted_via_web	81
IDI		Male	50	Secondary	Use of Mobile Money		Self-taught	Mobile money (Airtel, MTN)			Strongly disagree	Strongly agree	Strongly agree	Strongly agree	Strongly agree	Not sure	Strongly agree		Strongly agree	Strongly disagree	Strongly agree	Strongly agree	Strongly agree		Strongly agree	Strongly agree	Strongly agree	Strongly agree		Strongly agree	Strongly agree	Strongly disagree	Strongly disagree	Strongly agree		Strongly agree	Strongly agree	Strongly agree	Strongly agree				2022-12-02			submitted_via_web	82
UNEPI (MOH)		Male	50	Secondary	Use of Mobile Money		Self-taught	Mobile money (Airtel, MTN)			Strongly agree	Strongly agree	Strongly agree	Strongly agree	Strongly agree	Strongly agree	Strongly agree		Strongly agree	Strongly disagree	Strongly agree	Strongly disagree	Strongly agree		Strongly agree	Strongly agree	Strongly agree	Strongly agree		Strongly agree	Disagree	Disagree	Strongly agree	Strongly agree		Strongly agree	Strongly agree	Strongly agree	Strongly agree				2022-12-02			submitted_via_web	83
Other	Makerere University	Female	54	Secondary	Use of Mobile Money		Self-taught	Mobile money (Airtel, MTN)			Strongly disagree	Strongly agree	Strongly agree	Strongly agree	Strongly agree	Disagree	Strongly agree		Strongly agree	Strongly disagree	Strongly agree	Strongly agree	Strongly agree		Strongly agree	Strongly agree	Strongly agree	Strongly agree		Strongly agree	Strongly agree	Strongly disagree	Strongly disagree	Strongly agree		Agree	Strongly agree	Strongly agree	Strongly agree				2022-12-02			submitted_via_web	84
UNEPI (MOH)		Female	40	Secondary	Use of Mobile Money		Self-taught	Mobile money (Airtel, MTN)			Strongly disagree	Strongly agree	Strongly agree	Strongly agree	Strongly agree	Agree	Strongly agree		Strongly agree	Not sure	Strongly agree	Disagree	Strongly agree		Strongly disagree	Strongly agree	Strongly agree	Strongly agree		Agree	Not sure	Strongly agree	Strongly disagree	Strongly agree		Strongly agree	Disagree	Not sure	Not sure				2022-12-02			submitted_via_web	85
Other	Beyond	Female	55	Primary	Use of Mobile Money		Self-taught	Mobile money (Airtel, MTN)			Strongly disagree	Strongly agree	Strongly agree	Strongly agree	Strongly agree	Strongly agree	Strongly agree		Strongly agree	Strongly disagree	Strongly disagree	Strongly disagree	Strongly agree		Strongly agree	Strongly agree	Strongly agree	Strongly agree		Strongly agree	Strongly agree	Strongly agree	Strongly disagree	Strongly agree		Agree	Strongly agree	Strongly agree	Strongly agree				2022-12-02			submitted_via_web	86
IDI		Female	28	Secondary	Use of Mobile Money		Self-taught	Mobile money (Airtel, MTN)			Strongly agree	Strongly agree	Strongly agree	Strongly agree	Strongly agree	Strongly agree	Strongly agree		Strongly agree	Agree	Strongly agree	Strongly agree	Strongly agree		Strongly agree	Strongly agree	Agree	Strongly agree		Strongly agree	Strongly agree	Disagree	Agree	Strongly agree		Not sure	Agree	Not sure	Agree				2022-12-03			submitted_via_web	87
IDI		Female	65	Secondary	Use of Mobile Money		Help from a family member	Mobile money (Airtel, MTN)			Disagree	Strongly agree	Strongly agree	Strongly agree	Strongly agree	Agree	Strongly agree		Agree	Disagree	Strongly agree	Agree	Agree		Agree	Agree	Agree	Agree		Agree	Agree	Strongly agree	Strongly disagree	Agree		Disagree	Agree	Agree	Agree				2022-12-03			submitted_via_web	88
IDI		Female	21	Bachelor's degree	Use of Mobile Money		Self-taught	Mobile money (Airtel, MTN)			Strongly agree	Strongly agree	Agree	Strongly agree	Agree	Agree	Agree		Strongly agree	Strongly disagree	Agree	Agree	Agree		Agree	Strongly agree	Agree	Strongly agree		Agree	Agree	Agree	Not sure	Agree		Disagree	Agree	Agree	Agree				2022-12-03			submitted_via_web	89
Other	Nssf	Female	33	Bachelor's degree	Use of Mobile Money		Self-taught	Mobile money (Airtel, MTN)			Disagree	Strongly agree	Strongly agree	Strongly agree	Agree	Agree	Agree		Agree	Strongly disagree	Strongly agree	Strongly agree	Strongly agree		Agree	Strongly agree	Agree	Strongly agree		Agree	Agree	Strongly disagree	Strongly disagree	Strongly agree		Agree	Agree	Agree	Agree				2022-12-03			submitted_via_web	90
Other	Pace	Female	58	Secondary	Use of Mobile Money		Self-taught	Mobile money (Airtel, MTN)			Disagree	Strongly agree	Strongly agree	Strongly agree	Strongly agree	Strongly disagree	Agree		Disagree	Strongly disagree	Strongly agree	Agree	Agree		Not sure	Agree	Disagree	Disagree		Agree	Not sure	Strongly disagree	Strongly disagree	Agree		Agree	Agree	Agree	Agree				2022-12-03			submitted_via_web	91
Other	Pace	Female	58	Secondary	Use of Mobile Money		Self-taught	Mobile money (Airtel, MTN)			Agree	Strongly agree	Strongly agree	Strongly agree	Strongly agree	Disagree	Strongly agree		Agree	Disagree	Strongly agree	Strongly agree	Strongly agree		Strongly agree	Strongly agree	Strongly agree	Strongly agree		Agree	Strongly agree	Disagree	Strongly disagree	Strongly agree		Disagree	Agree	Strongly agree	Strongly agree				2022-12-03			submitted_via_web	92
Other	Pace	Female	65	Primary	Use of Mobile Money		Help from a family member	Mobile money (Airtel, MTN)			Agree	Agree	Agree	Agree	Agree	Agree	Agree		Agree	Strongly disagree	Agree	Not sure	Agree		Agree	Disagree	Agree	Agree		Agree	Agree	Disagree	Strongly agree	Strongly agree		Agree	Agree	Agree	Strongly agree				2022-12-03			submitted_via_web	93
Other	Unicef	Female	53	Secondary	Use of Mobile Money		Employer	Mobile money (Airtel, MTN)			Strongly disagree	Agree	Agree	Agree	Agree	Disagree	Agree		Agree	Strongly disagree	Agree	Not sure	Agree		Agree	Agree	Agree	Agree		Agree	Agree	Disagree	Disagree	Agree		Agree	Agree	Agree	Agree				2022-12-03			submitted_via_web	94
UNEPI (MOH)		Female	49	Primary	Use of Mobile Money		Help from a family member	Mobile money (Airtel, MTN)			Strongly disagree	Strongly agree	Strongly agree	Strongly agree	Strongly agree	Strongly agree	Strongly agree		Strongly agree	Agree	Agree	Not sure	Strongly agree		Agree	Strongly agree	Strongly agree	Strongly agree		Strongly agree	Strongly agree	Agree	Strongly agree	Agree		Agree	Agree	Agree	Agree				2022-12-03			submitted_via_web	95
Other	Unicef	Female	42	Secondary	Use of Mobile Money		Help from a family member	Mobile money (Airtel, MTN)			Agree	Agree	Agree	Agree	Agree	Agree	Agree		Agree	Disagree	Agree	Not sure	Strongly agree		Strongly agree	Strongly agree	Strongly agree	Strongly agree		Strongly agree	Agree	Disagree	Disagree	Agree		Disagree	Agree	Agree	Agree				2022-12-03			submitted_via_web	96
Other	Pace	Female	43	Secondary	Use of Mobile Money		Help from a family member	Mobile money (Airtel, MTN)			Disagree	Agree	Agree	Agree	Agree	Agree	Agree		Disagree	Strongly disagree	Strongly agree	Agree	Agree		Agree	Agree	Agree	Agree		Agree	Not sure	Agree	Strongly disagree	Agree		Agree	Agree	Disagree	Strongly agree				2022-12-03			submitted_via_web	97
IDI		Female	46	Secondary	Use of Mobile Money		Help from a family member	Mobile money (Airtel, MTN)			Agree	Strongly agree	Strongly agree	Strongly agree	Agree	Disagree	Agree		Agree	Strongly disagree	Agree	Agree	Agree		Strongly agree	Strongly agree	Strongly agree	Agree		Agree	Agree	Strongly agree	Disagree	Strongly agree		Agree	Agree	Not sure	Strongly agree				2022-12-03			submitted_via_web	98
IDI		Female	50	Secondary	Use of Mobile Money		Colleague	Mobile money (Airtel, MTN)			Agree	Strongly agree	Strongly agree	Agree	Strongly agree	Agree	Agree		Agree	Disagree	Agree	Agree	Strongly agree		Strongly agree	Disagree	Disagree	Disagree		Agree	Agree	Disagree	Disagree	Strongly agree		Agree	Agree	Agree	Strongly agree				2022-12-03			submitted_via_web	99
Other	PACE	Female	38	Bachelor's degree	Use of Mobile Money		Self-taught	Mobile money (Airtel, MTN)			Disagree	Disagree	Agree	Strongly agree	Agree	Disagree	Strongly agree		Agree	Agree	Strongly agree	Agree	Strongly agree		Agree	Strongly agree	Strongly agree	Strongly agree		Strongly agree	Agree	Strongly agree	Strongly agree	Strongly agree		Strongly agree	Agree	Agree	Agree				2022-12-05			submitted_via_web	100
Other	ICC	Female	50	Secondary	Use of Mobile Money		Employer	Mobile money (Airtel, MTN)			Agree	Strongly agree	Strongly agree	Strongly agree	Strongly agree	Disagree	Strongly agree		Disagree	Agree	Strongly agree	Strongly agree	Strongly agree		Agree	Strongly agree	Strongly agree	Strongly agree		Strongly agree	Agree	Strongly agree	Agree	Strongly agree		Agree	Agree	Agree	Disagree				2022-12-05			submitted_via_web	101
Other	CDC	Female	34	Secondary	Use of Mobile Money		Self-taught	Mobile money (Airtel, MTN)			Agree	Strongly agree	Strongly agree	Strongly agree	Strongly agree	Disagree	Strongly agree		Strongly agree	Agree	Strongly agree	Strongly agree	Strongly agree		Strongly agree	Strongly agree	Strongly agree	Strongly agree		Strongly agree	Agree	Strongly agree	Strongly agree	Strongly agree		Agree	Agree	Strongly agree	Strongly agree				2022-12-05			submitted_via_web	102
Other	Living goods	Female	53	Primary	Use of Mobile Money		Help from a family member	Mobile money (Airtel, MTN)			Disagree	Strongly agree	Strongly agree	Strongly agree	Strongly agree	Strongly agree	Strongly agree		Strongly agree	Strongly agree	Strongly agree	Strongly agree	Strongly agree		Strongly agree	Strongly agree	Strongly agree	Agree		Strongly agree	Strongly agree	Strongly agree	Strongly agree	Strongly agree		Strongly agree	Strongly agree	Strongly agree	Strongly agree				2022-12-05			submitted_via_web	103
Other	PACE	Female	36	Secondary	Use of Mobile Money		Self-taught	Mobile money (Airtel, MTN)			Strongly agree	Strongly agree	Agree	Agree	Agree	Strongly disagree	Strongly agree		Strongly agree	Disagree	Strongly agree	Strongly agree	Strongly agree		Agree	Strongly agree	Strongly agree	Strongly agree		Strongly agree	Strongly agree	Strongly agree	Agree	Strongly agree		Strongly agree	Strongly agree	Agree	Strongly agree				2022-12-05			submitted_via_web	104
Other	African Union	Female	34	Secondary	Use of Mobile Money		Self-taught	Mobile money (Airtel, MTN)			Strongly agree	Strongly agree	Strongly agree	Strongly agree	Strongly agree	Strongly agree	Strongly agree		Strongly agree	Agree	Strongly agree	Strongly agree	Strongly agree		Agree	Strongly agree	Strongly agree	Agree		Strongly agree	Strongly agree	Strongly agree	Strongly agree	Strongly agree		Strongly agree	Strongly agree	Strongly agree	Strongly agree				2022-12-05			submitted_via_web	105
Other	PACE	Female	37	Secondary	Use of Mobile Money		Self-taught	Mobile money (Airtel, MTN)			Agree	Strongly agree	Agree	Strongly agree	Strongly agree	Strongly agree	Strongly agree		Strongly agree	Agree	Strongly agree	Strongly agree	Strongly agree		Strongly agree	Strongly agree	Strongly agree	Strongly agree		Strongly agree	Strongly agree	Strongly agree	Strongly agree	Strongly agree		Agree	Strongly agree	Strongly agree	Strongly agree				2022-12-05			submitted_via_web	106
Other	PACE	Female	40	Secondary	Use of Mobile Money		Self-taught	Mobile money (Airtel, MTN)			Disagree	Agree	Disagree	Agree	Agree	Strongly agree	Disagree		Disagree	Disagree	Strongly agree	Disagree	Strongly agree		Disagree	Agree	Strongly agree	Strongly agree		Agree	Agree	Strongly agree	Strongly agree	Disagree		Disagree	Agree	Agree	Agree				2022-12-05			submitted_via_web	107
Other	PACE	Female	52	Secondary	Use of Mobile Money		Employer	Mobile money (Airtel, MTN)			Disagree	Strongly agree	Agree	Agree	Strongly agree	Strongly agree	Strongly agree		Strongly agree	Agree	Strongly agree	Strongly agree	Strongly agree		Strongly agree	Strongly agree	Strongly agree	Agree		Agree	Strongly agree	Agree	Disagree	Strongly agree		Disagree	Agree	Strongly agree	Agree				2022-12-05			submitted_via_web	108
Other	PACE	Female	40	Secondary	Use of Mobile Money		Self-taught	Mobile money (Airtel, MTN)			Disagree	Agree	Agree	Strongly agree	Agree	Agree	Agree		Strongly agree	Agree	Agree	Agree	Agree		Agree	Agree	Agree	Agree		Not sure	Strongly agree	Strongly agree	Not sure	Disagree		Not sure	Disagree	Agree	Agree				2022-12-05			submitted_via_web	109
Other	Living goods	Female	44	Secondary	Use of Mobile Money		Self-taught	Mobile money (Airtel, MTN)			Agree	Strongly agree	Strongly agree	Strongly agree	Strongly agree	Strongly agree	Strongly agree		Strongly agree	Agree	Strongly agree	Strongly agree	Strongly agree		Strongly agree	Strongly agree	Strongly agree	Strongly agree		Strongly agree	Strongly agree	Strongly agree	Strongly agree	Strongly agree		Not sure	Strongly agree	Not sure	Strongly agree				2022-12-05			submitted_via_web	110
Other	Living goods	Female	40	Secondary	Use of Mobile Money		Self-taught	Mobile money (Airtel, MTN)			Strongly agree	Strongly agree	Strongly agree	Strongly agree	Strongly agree	Agree	Strongly agree		Strongly agree	Agree	Strongly agree	Agree	Strongly agree		Strongly agree	Strongly agree	Strongly agree	Agree		Strongly agree	Strongly agree	Strongly agree	Strongly agree	Strongly agree		Agree	Strongly agree	Strongly agree	Strongly agree				2022-12-05			submitted_via_web	111
Other	ICCM	Female	42	Secondary	Use of Mobile Money		Help from a family member	Mobile money (Airtel, MTN)			Strongly agree	Agree	Agree	Strongly agree	Strongly agree	Disagree	Agree		Strongly agree	Not sure	Strongly agree	Strongly agree	Agree		Strongly agree	Agree	Agree	Agree		Agree	Strongly agree	Strongly agree	Agree	Strongly agree		Not sure	Not sure	Agree	Agree				2022-12-05			submitted_via_web	112
Other	ICCM	Female	39	Secondary	Use of Mobile Money		Help from a family member	Mobile money (Airtel, MTN)			Strongly agree	Agree	Strongly agree	Strongly agree	Strongly agree	Strongly agree	Strongly agree		Agree	Disagree	Strongly agree	Agree	Strongly agree		Strongly agree	Agree	Disagree	Disagree		Strongly agree	Strongly agree	Agree	Strongly agree	Strongly agree		Strongly agree	Strongly agree	Agree	Strongly agree				2022-12-05			submitted_via_web	113
Other	ICCM	Female	48	Secondary	Use of Mobile Money		Self-taught	Mobile money (Airtel, MTN)			Strongly agree	Strongly agree	Strongly agree	Strongly agree	Strongly agree	Agree	Strongly agree		Agree	Agree	Agree	Strongly agree	Strongly agree		Strongly agree	Strongly agree	Strongly agree	Strongly agree		Strongly agree	Strongly agree	Strongly agree	Strongly agree	Strongly agree		Strongly agree	Not sure	Strongly agree	Strongly agree				2022-12-05			submitted_via_web	114
Other	ICCM	Female	50	Secondary	Use of Mobile Money		Colleague	Mobile money (Airtel, MTN)			Strongly agree	Strongly agree	Strongly agree	Strongly agree	Strongly agree	Strongly agree	Strongly agree		Strongly agree	Agree	Strongly agree	Strongly agree	Strongly agree		Strongly agree	Agree	Agree	Strongly agree		Strongly agree	Strongly agree	Strongly agree	Strongly agree	Strongly agree		Strongly agree	Strongly agree	Strongly agree	Strongly agree				2022-12-05			submitted_via_web	115
Other	PACE	Female	41	Secondary	Use of Mobile Money		Help from a family member	Mobile money (Airtel, MTN)			Agree	Strongly agree	Strongly agree	Strongly agree	Strongly agree	Strongly agree	Strongly agree		Strongly agree	Agree	Strongly agree	Strongly agree	Strongly agree		Strongly agree	Strongly agree	Strongly agree	Strongly agree		Strongly agree	Strongly agree	Strongly agree	Strongly agree	Strongly agree		Strongly agree	Strongly agree	Strongly agree	Strongly agree				2022-12-05			submitted_via_web	116
UNEPI (MOH)		Female	68	Secondary	Use of Mobile Money		Colleague	Mobile money (Airtel, MTN)			Agree	Strongly agree	Agree	Strongly agree	Strongly agree	Strongly agree	Strongly agree		Agree	Disagree	Strongly agree	Strongly agree	Strongly agree		Strongly agree	Strongly agree	Strongly agree	Strongly agree		Strongly agree	Strongly agree	Strongly agree	Strongly agree	Strongly agree		Not sure	Strongly agree	Not sure	Strongly agree				2022-12-05			submitted_via_web	117
Other	Malaria Consortium	Female	50	Secondary	Use of Mobile Money		Self-taught	Mobile money (Airtel, MTN)			Agree	Disagree	Disagree	Agree	Strongly agree	Disagree	Disagree		Strongly agree	Not sure	Agree	Agree	Agree		Strongly disagree	Strongly agree	Strongly agree	Strongly agree		Strongly disagree	Disagree	Agree	Disagree	Disagree		Not sure	Agree	Agree	Agree				2022-12-05			submitted_via_web	118
UNEPI (MOH)		Female	50	Secondary	Use of Mobile Money		Self-taught	Mobile money (Airtel, MTN)			Disagree	Disagree	Agree	Not sure	Strongly disagree	Strongly agree	Strongly disagree		Disagree	Disagree	Agree	Strongly disagree	Disagree		Strongly disagree	Strongly agree	Strongly agree	Strongly agree		Disagree	Disagree	Strongly agree	Disagree	Agree		Strongly agree	Strongly agree	Strongly agree	Agree				2022-12-05			submitted_via_web	119
Other	USAID	Female	25	Secondary	Use of Mobile Money		Self-taught	Mobile money (Airtel, MTN)			Strongly disagree	Strongly agree	Strongly agree	Strongly agree	Strongly agree	Strongly agree	Strongly agree		Strongly agree	Agree	Strongly agree	Disagree	Strongly agree		Not sure	Not sure	Strongly agree	Strongly agree		Strongly agree	Strongly agree	Strongly agree	Strongly agree	Strongly agree		Strongly agree	Strongly agree	Agree	Strongly agree				2022-12-05			submitted_via_web	120
UNEPI (MOH)		Female	29	Primary	Use of Mobile Money		Self-taught	Mobile money (Airtel, MTN)			Strongly disagree	Strongly disagree	Agree	Agree	Strongly agree	Strongly disagree	Agree		Agree	Disagree	Agree	Agree	Agree		Strongly agree	Strongly agree	Strongly agree	Strongly agree		Agree	Agree	Strongly agree	Disagree	Agree		Disagree	Not sure	Strongly agree	Strongly agree				2022-12-05			submitted_via_web	121
UNEPI (MOH)		Female	49	Secondary	Use of Mobile Money		Self-taught	Mobile money (Airtel, MTN)			Strongly agree	Strongly agree	Strongly agree	Strongly agree	Strongly agree	Strongly agree	Strongly agree		Strongly agree	Agree	Strongly agree	Strongly agree	Strongly agree		Strongly agree	Strongly agree	Strongly agree	Strongly agree		Strongly agree	Strongly agree	Strongly agree	Strongly agree	Strongly agree		Agree	Strongly agree	Strongly agree	Strongly agree				2022-12-05			submitted_via_web	122
Other	PACE	Male	39	Secondary	Use of Mobile Money		Self-taught	Mobile money (Airtel, MTN)			Agree	Strongly agree	Disagree	Disagree	Agree	Strongly disagree	Strongly disagree		Disagree	Strongly disagree	Disagree	Disagree	Disagree		Strongly disagree	Strongly disagree	Strongly agree	Disagree		Strongly disagree	Strongly disagree	Strongly agree	Strongly agree	Disagree		Strongly agree	Strongly agree	Strongly agree	Disagree				2022-12-05			submitted_via_web	123
UNEPI (MOH)		Female	28	Secondary	Use of Mobile Money		Self-taught	Mobile money (Airtel, MTN)			Strongly agree	Strongly agree	Strongly agree	Strongly agree	Strongly agree	Strongly agree	Strongly agree		Not sure	Agree	Strongly agree	Strongly agree	Agree		Agree	Strongly agree	Strongly agree	Strongly agree		Strongly agree	Strongly agree	Strongly agree	Strongly disagree	Strongly agree		Strongly agree	Strongly agree	Strongly agree	Strongly agree				2022-12-05			submitted_via_web	124
IDI		Female	44	Secondary	Use of Mobile Money		Colleague	Mobile money (Airtel, MTN)			Disagree	Strongly agree	Strongly agree	Strongly agree	Agree	Disagree	Not sure		Agree	Strongly disagree	Strongly agree	Strongly agree	Strongly agree		Disagree	Strongly agree	Strongly agree	Agree		Agree	Not sure	Agree	Strongly agree	Strongly agree		Strongly agree	Agree	Disagree	Agree				2022-12-05			submitted_via_web	125
IDI		Female	28	Secondary	Use of Mobile Money		Self-taught	Mobile money (Airtel, MTN)			Agree	Strongly agree	Agree	Strongly agree	Strongly agree	Strongly disagree	Agree		Agree	Agree	Strongly agree	Agree	Agree		Strongly disagree	Agree	Disagree	Disagree		Disagree	Agree	Strongly agree	Disagree	Agree		Not sure	Agree	Strongly agree	Strongly agree				2022-12-05			submitted_via_web	126
Other	Living goods	Female	36	Secondary	Use of Mobile Money		Self-taught	Mobile money (Airtel, MTN)			Agree	Agree	Agree	Agree	Agree	Strongly disagree	Agree		Agree	Agree	Strongly agree	Agree	Strongly agree		Agree	Strongly agree	Agree	Agree		Agree	Agree	Agree	Agree	Agree		Agree	Agree	Agree	Strongly agree				2022-12-05			submitted_via_web	127
Other	Pace	Female	35	Bachelor's degree	Use of Mobile Money		Self-taught	Mobile money (Airtel, MTN)			Agree	Strongly agree	Strongly agree	Strongly agree	Strongly agree	Strongly disagree	Strongly agree		Disagree	Agree	Agree	Agree	Agree		Strongly agree	Strongly agree	Strongly agree	Agree		Strongly agree	Agree	Agree	Strongly agree	Strongly agree		Disagree	Agree	Disagree	Agree				2022-12-05			submitted_via_web	128
Other	Unicef	Female	53	Secondary	Use of Mobile Money		Help from a family member	Mobile money (Airtel, MTN)			Agree	Agree	Agree	Strongly agree	Agree	Agree	Agree		Agree	Disagree	Strongly agree	Agree	Strongly agree		Strongly disagree	Strongly agree	Strongly agree	Strongly agree		Strongly agree	Agree	Strongly agree	Agree	Agree		Agree	Disagree	Agree	Strongly agree				2022-12-05			submitted_via_web	129
IDI		Female	48	Secondary	Use of Mobile Money		Colleague	Mobile money (Airtel, MTN)			Agree	Strongly agree	Agree	Strongly agree	Strongly agree	Disagree	Not sure		Disagree	Disagree	Agree	Agree	Strongly agree		Disagree	Agree	Agree	Agree		Not sure	Disagree	Strongly agree	Agree	Agree		Disagree	Agree	Disagree	Agree				2022-12-05			submitted_via_web	130
Other	Pace	Female	40	Secondary	Use of Mobile Money		Help from a family member	Mobile money (Airtel, MTN)			Agree	Agree	Agree	Agree	Agree	Agree	Agree		Disagree	Disagree	Strongly agree	Agree	Agree		Disagree	Strongly agree	Strongly agree	Strongly agree		Agree	Strongly disagree	Strongly agree	Strongly agree	Strongly agree		Agree	Disagree	Agree	Strongly agree				2022-12-05			submitted_via_web	131
Other	Child Fund, Living goods	Female	43	Secondary	Use of Mobile Money		Self-taught	Mobile money (Airtel, MTN)			Agree	Strongly agree	Agree	Strongly agree	Strongly agree	Disagree	Agree		Agree	Disagree	Strongly agree	Agree	Strongly agree		Agree	Strongly agree	Strongly agree	Strongly agree		Agree	Agree	Strongly agree	Agree	Strongly agree		Agree	Disagree	Agree	Strongly agree				2022-12-05			submitted_via_web	132
Other	Red Cross	Female	44	Secondary	Use of Mobile Money		Self-taught	Mobile money (Airtel, MTN)			Agree	Strongly agree	Agree	Strongly agree	Agree	Agree	Agree		Agree	Disagree	Strongly agree	Strongly agree	Strongly agree		Strongly agree	Strongly agree	Agree	Agree		Strongly agree	Agree	Agree	Strongly agree	Strongly agree		Agree	Agree	Agree	Strongly agree				2022-12-05			submitted_via_web	133
IDI		Female	30	Secondary	Use of Mobile Money		Colleague	Mobile money (Airtel, MTN)			Strongly agree	Agree	Strongly agree	Strongly agree	Agree	Agree	Agree		Agree	Disagree	Strongly agree	Strongly agree	Strongly agree		Strongly agree	Strongly agree	Strongly agree	Strongly agree		Strongly agree	Agree	Disagree	Strongly disagree	Strongly agree		Disagree	Agree	Agree	Strongly agree				2022-12-05			submitted_via_web	134
IDI		Female	24	Secondary	Use of Mobile Money		Self-taught	Mobile money (Airtel, MTN)			Strongly agree	Strongly agree	Strongly agree	Strongly agree	Strongly agree	Disagree	Agree		Agree	Disagree	Agree	Agree	Agree		Disagree	Strongly agree	Strongly agree	Agree		Agree	Agree	Agree	Strongly disagree	Strongly agree		Strongly agree	Agree	Agree	Strongly agree				2022-12-05			submitted_via_web	135
IDI		Female	37	Secondary	Use of Mobile Money		Colleague	Mobile money (Airtel, MTN)			Agree	Strongly agree	Strongly agree	Agree	Strongly agree	Agree	Agree		Agree	Disagree	Agree	Agree	Strongly agree		Not sure	Agree	Agree	Agree		Agree	Not sure	Agree	Agree	Agree		Disagree	Agree	Agree	Agree				2022-12-05			submitted_via_web	136
Other	UNICEf	Female	69	Secondary	Use of Mobile Money		Help from a family member	Mobile money (Airtel, MTN)			Strongly agree	Strongly agree	Strongly agree	Strongly agree	Strongly agree	Strongly agree	Strongly agree		Strongly agree	Strongly agree	Agree	Strongly agree	Strongly agree		Strongly agree	Strongly agree	Strongly agree	Strongly agree		Strongly agree	Strongly agree	Strongly disagree	Strongly disagree	Strongly agree		Strongly agree	Strongly agree	Strongly agree	Strongly agree				2022-12-06			submitted_via_web	137
IDI		Female	38	Secondary	Use of Mobile Money		Self-taught	Mobile money (Airtel, MTN)			Strongly disagree	Strongly agree	Strongly agree	Strongly agree	Strongly agree	Strongly agree	Strongly agree		Strongly disagree	Strongly disagree	Strongly disagree	Strongly agree	Strongly agree		Strongly disagree	Strongly agree	Strongly agree	Strongly agree		Strongly agree	Strongly disagree	Strongly disagree	Strongly disagree	Strongly agree		Not sure	Agree	Disagree	Agree				2022-12-06			submitted_via_web	138
IDI		Female	52	Secondary	Use of Mobile Money		Self-taught	Mobile money (Airtel, MTN)			Strongly disagree	Strongly agree	Strongly agree	Strongly agree	Strongly agree	Agree	Agree		Strongly disagree	Strongly disagree	Strongly agree	Strongly agree	Strongly agree		Strongly disagree	Strongly agree	Strongly agree	Strongly agree		Strongly agree	Strongly agree	Strongly disagree	Strongly disagree	Strongly agree		Agree	Strongly agree	Agree	Strongly agree				2022-12-06			submitted_via_web	139
Other	Living Goods	Female	39	Secondary	Use of Mobile Money		Self-taught	Mobile money (Airtel, MTN)			Strongly disagree	Strongly agree	Strongly agree	Strongly agree	Strongly agree	Strongly disagree	Strongly agree		Strongly agree	Strongly disagree	Strongly agree	Strongly agree	Strongly agree		Strongly agree	Strongly agree	Strongly agree	Strongly agree		Strongly agree	Strongly agree	Strongly disagree	Strongly agree	Strongly agree		Disagree	Agree	Strongly agree	Strongly agree				2022-12-06			submitted_via_web	140
Other	MildMay	Female	48	Secondary	Use of Mobile Money		Employer	Mobile money (Airtel, MTN)			Strongly disagree	Strongly agree	Strongly agree	Strongly agree	Strongly disagree	Strongly agree	Strongly agree		Strongly disagree	Strongly disagree	Agree	Agree	Strongly agree		Disagree	Strongly agree	Strongly agree	Strongly agree		Strongly agree	Strongly disagree	Strongly disagree	Strongly disagree	Strongly agree		Strongly agree	Strongly agree	Disagree	Agree				2022-12-06			submitted_via_web	141
IDI		Female	57	Bachelor's degree	Use of Mobile Money		Self-taught	Mobile money (Airtel, MTN)			Strongly disagree	Strongly agree	Strongly agree	Strongly agree	Strongly agree	Strongly agree	Strongly agree		Strongly disagree	Strongly disagree	Strongly agree	Strongly agree	Strongly agree		Strongly agree	Strongly agree	Strongly agree	Strongly agree		Strongly agree	Strongly disagree	Strongly disagree	Strongly disagree	Strongly agree		Agree	Agree	Strongly agree	Strongly agree				2022-12-06			submitted_via_web	142
IDI		Female	70	Secondary	Use of Mobile Money		Self-taught	Mobile money (Airtel, MTN)			Strongly disagree	Strongly agree	Strongly agree	Strongly agree	Strongly agree	Strongly agree	Strongly agree		Strongly agree	Strongly agree	Strongly agree	Strongly agree	Strongly agree		Strongly agree	Strongly agree	Strongly agree	Strongly agree		Strongly agree	Strongly agree	Strongly agree	Strongly agree	Strongly agree		Strongly agree	Strongly agree	Strongly agree	Strongly agree				2022-12-06			submitted_via_web	143
Other	PACE	Female	40	Secondary	Use of Mobile Money		Self-taught	Mobile money (Airtel, MTN)			Strongly agree	Strongly agree	Agree	Strongly agree	Agree	Strongly agree	Strongly agree		Strongly disagree	Strongly disagree	Strongly agree	Strongly agree	Strongly agree		Strongly agree	Strongly agree	Strongly agree	Strongly agree		Strongly agree	Strongly disagree	Strongly agree	Strongly disagree	Strongly agree		Strongly agree	Strongly agree	Agree	Disagree				2022-12-06			submitted_via_web	144
Other	PACE	Female	62	Secondary	Use of Mobile Money		Employer	Mobile money (Airtel, MTN)			Strongly disagree	Strongly agree	Strongly agree	Strongly agree	Strongly agree	Disagree	Strongly agree		Strongly disagree	Agree	Strongly agree	Strongly agree	Strongly agree		Strongly agree	Strongly agree	Strongly agree	Strongly agree		Strongly agree	Strongly agree	Strongly agree	Strongly disagree	Strongly agree		Agree	Agree	Disagree	Strongly agree				2022-12-06			submitted_via_web	145
Other	PACE	Female	55	Secondary	Use of Mobile Money		Self-taught	Mobile money (Airtel, MTN)			Strongly disagree	Strongly agree	Strongly agree	Strongly agree	Strongly agree	Strongly agree	Strongly agree		Strongly disagree	Strongly disagree	Strongly agree	Strongly agree	Strongly agree		Strongly agree	Strongly agree	Strongly agree	Strongly agree		Strongly agree	Strongly disagree	Strongly disagree	Strongly agree	Strongly agree		Strongly agree	Strongly agree	Strongly agree	Strongly agree				2022-12-06			submitted_via_web	146
Other	PACE	Female	39	Secondary	Use of Mobile Money		Employer	Mobile money (Airtel, MTN)			Strongly disagree	Strongly agree	Strongly agree	Strongly agree	Strongly agree	Strongly agree	Strongly agree		Strongly disagree	Strongly disagree	Strongly agree	Strongly agree	Strongly agree		Strongly agree	Strongly agree	Strongly agree	Strongly agree		Strongly agree	Agree	Strongly disagree	Strongly disagree	Strongly agree		Strongly agree	Strongly agree	Disagree	Strongly agree				2022-12-06			submitted_via_web	147
Other	PACE	Female	35	Secondary	Use of Mobile Money		Self-taught	Mobile money (Airtel, MTN)			Strongly disagree	Strongly agree	Strongly agree	Strongly agree	Agree	Strongly disagree	Disagree		Strongly agree	Strongly agree	Agree	Strongly agree	Strongly agree		Strongly agree	Strongly agree	Strongly agree	Strongly agree		Agree	Strongly agree	Strongly agree	Strongly agree	Strongly agree		Disagree	Strongly agree	Strongly agree	Strongly agree				2022-12-06			submitted_via_web	148
Other	PACE	Female	40	Secondary	Use of Mobile Money		Colleague	Mobile money (Airtel, MTN)			Strongly disagree	Disagree	Agree	Strongly agree	Disagree	Strongly disagree	Agree		Strongly disagree	Strongly disagree	Strongly disagree	Strongly agree	Strongly agree		Strongly disagree	Strongly disagree	Strongly disagree	Strongly disagree		Strongly agree	Strongly disagree	Not sure	Strongly disagree	Strongly agree		Agree	Disagree	Agree	Agree				2022-12-06			submitted_via_web	149
Other	Living Goods	Female	57	Secondary	Use of Mobile Money		Self-taught	Mobile money (Airtel, MTN)			Strongly disagree	Strongly agree	Strongly agree	Strongly agree	Strongly agree	Disagree	Disagree		Strongly disagree	Strongly disagree	Agree	Strongly agree	Strongly agree		Strongly agree	Strongly disagree	Disagree	Strongly disagree		Strongly agree	Strongly disagree	Not sure	Strongly disagree	Strongly agree		Agree	Strongly agree	Strongly agree	Strongly agree				2022-12-06			submitted_via_web	150
