# Supplementary material for: Adoptability of digital payments for community health workers in peri-urban Uganda: A case study of Wakiso district
Source: PLoS One. 2024 Aug 15;19(8):e0308322. doi: 10.1371/journal.pone.0308322 (PMC11326584; doi:10.1371/journal.pone.0308322)
Supplement: S1 File — (ZIP) [file pone.0308322.s002.zip]

Archive with 3 entries (3 files):
- S1_File/In-Depth Interview guide.pdf
- S1_File/Key Informant Interview guide.pdf
- S1_File/Questionnaire.pdf
